# Supplementary material for: Intestinal colonization with Campylobacter jejuni affects broiler gut microbiota composition but is not inhibited by daily intake of Lactiplantibacillus plantarum
Source: Front Microbiol. 2023 Jul 28;14:1205797. doi: 10.3389/fmicb.2023.1205797 (PMC10416237; doi:10.3389/fmicb.2023.1205797)
Supplement: Supplementary file 1 [file Data_Sheet_1.zip]

Archive with 7 entries (7 files):
- Figure S1.pdf
- Figure S2.pdf
- Table S1.XLSX
- Table S2.XLSX
- Table S3.DOCX
- Table S4.XLSX
- Table S5.XLSX
