# Supplementary material for: Intestinal colonization with Campylobacter jejuni affects broiler gut microbiota composition but is not inhibited by daily intake of Lactiplantibacillus plantarum
Source: Front Microbiol. 2023 Jul 28;14:1205797. doi: 10.3389/fmicb.2023.1205797 (PMC10416237; doi:10.3389/fmicb.2023.1205797)
Supplement: Supplementary file 1 [file Data_Sheet_1.zip › Table S1.XLSX]

## Sheet: Blad1
Supplementary Table 1. Raw plate counts of Campylobacter jejuni colonization in fecal samples in Experiment 1.
	Treatment				Treatment				Treatment				Treatment
dpi	Silage	Bird no.	Pen no.		Haylage	Bird no.	Pen no.		LP256	Bird no.	Pen no.		Control	Bird no.	Pen no.
1	5.5563	5	3		3	1	1		6.50515	3	2		5.32015	7	4
1	5.45179	6	3		4.76343	2	1		5.32634	4	2		6.6902	8	4
1	4.20412	11	6		5.4609	15	8		5.38021	9	5		6	13	7
1	4.49136	12	6		7	16	8		6.30103	10	5		5.95424	14	7
1	5.4216	17	9		3.90309	19	10		6.66276	25	13		6.07918	21	11
1	0	18	9		5.84261	20	10		5.97681	26	13		6.23045	22	11
1	3.95424	23	12		5.0607	27	14		6.61278	31	16		6.61278	35	18
1	3.47712	24	12		3.60206	28	14		5.72917	32	16		5.70927	36	18
1	4.68124	29	15		5.63548	33	17		5.51322	37	19		5.67394	39	20
1	4.59107	30	15		4.51851	34	17		6.6721	38	19		6.14613	40	20
3	4.92428	5	3		0	1	1		5.55388	3	2		6.6721	7	4
3	4.34242	6	3		5.25527	2	1		4.50515	4	2		5.4843	8	4
3	4.39794	11	6		4.79239	15	8		4.74819	9	5		6.77085	13	7
3	4.11394	12	6		6.65321	16	8		4.53148	10	5		5.19866	14	7
3	6.11394	17	9		3.77815	19	10		4.94939	25	13		5.90309	21	11
3	5.8451	18	9		5.47129	20	10		5.89872	26	13		6.20412	22	11
3	3.30103	23	12		6.88081	27	14		6.14613	31	16		6.11394	35	18
3	6.88081	24	12		5.18184	28	14		5.49416	32	16		5.64345	36	18
3	6.72428	29	15		5.59769	33	17		4.38021	37	19		5.77815	39	20
3	5.49969	30	15		4.11394	34	17		6.11394	38	19		6.86332	40	20
5	5.55871	5	3		4.66276	1	1		5.43297	3	2		6.21696	7	4
5	5.1959	6	3		5.51188	2	1		4.65321	4	2		6.344	8	4
5	4.79239	11	6		4.87506	15	8		4.43136	9	5		6.21696	13	7
5	4.63347	12	6		6.85126	16	8		5.57519	10	5		5.48855	14	7
5	5.94939	17	9		4.44716	19	10		6.32222	25	13		4.66276	21	11
5	6.12581	18	9		5.74194	20	10		5.4216	26	13		5.78675	22	11
5	3.47712	23	12		6.23045	27	14		6.36173	31	16		5.45939	35	18
5	6.99123	24	12		4.07918	28	14		5.83506	32	16		5.50379	36	18
5	6.1245	29	15		3	33	17		4.38021	37	19		5.72591	39	20
5	4.63347	30	15		5.04139	34	17		6.39794	38	19		5.97128	40	20
7	6.38021	5	3		3.77815	1	1		5.59107	3	2		6.74036	7	4
7	3.47712	6	3		6.02857	2	1		6.19201	4	2		7.62221	8	4
7	3.69897	11	6		3.8451	15	8		4.14613	9	5		5.24304	13	7
7	4.25527	12	6		5.07188	16	8		6.43136	10	5		3.60206	14	7
7	4.39794	17	9		4.54407	19	10		3.24748	25	13		4.74036	21	11
7	4.53148	18	9		4.74819	20	10		5.23553	26	13		5.94841	22	11
7	3	23	12		4.39794	27	14		5.69897	31	16		6.75587	35	18
7	5.36922	24	12		4.99564	28	14		4.81954	32	16		4.93952	36	18
7	5.57519	29	15		4.17609	33	17		3.8451	37	19		5.41996	39	20
7	3.77815	30	15		4.32222	34	17		6.08493	38	19		7.70927	40	20
14	5.33244	5	3		4.07918	1	1		5.0607	3	2		5.04922	7	4
14	5.33244	6	3		6.24944	2	1		3.06145	4	2		6.96848	8	4
14	5.02119	11	6		4.98227	15	8		4.11394	9	5		5.25768	13	7
14	5.02119	12	6		6.51851	16	8		5.0607	10	5		3.51587	14	7
14	3.77525	17	9		6.22737	19	10		5.25527	25	13		4.54407	21	11
14	3.13988	18	9		5.13672	20	10		5.25042	26	13		4.86923	22	11
14	3.0103	23	12		3.04766	27	14		6.43136	31	16		3.30963	35	18
14	4.39794	24	12		4.69897	28	14		6.15715	32	16		5.82086	36	18
14	5.79796	29	15		4.86332	33	17		4.11394	37	19		6.09342	39	20
14	3.7839	30	15		5.08636	34	17		6.07918	38	19		4.716	40	20
19	4.98677	5	3		4.63347	1	1		3.90309	3	2		6.49136	7	4
19	5.63246	6	3		5.14922	2	1		3.16435	4	2		5.63144	8	4
19	3.25768	11	6		4.11394	15	8		4.32222	9	5		5.45637	13	7
19	4.98227	12	6		4.90848	16	8		3.81291	10	5		4.66276	14	7
19	3.8451	17	9		6.25527	19	10		3.30103	25	13		3.47712	21	11
19	6.81954	18	9		5.96379	20	10		4.17609	26	13		2.88649	22	11
19	4.41497	23	12		4.6721	27	14		5.24304	31	16		3.35793	35	18
19	4.53148	24	12		2.32222	28	14		6.25527	32	16		5.95424	36	18
19	5.48001	29	15		4.25527	33	17		4.78533	37	19		3.25527	39	20
19	3.4624	30	15		0	34	17		3.20412	38	19		6.30103	40	20
