# Supplementary material for: Intestinal colonization with Campylobacter jejuni affects broiler gut microbiota composition but is not inhibited by daily intake of Lactiplantibacillus plantarum
Source: Front Microbiol. 2023 Jul 28;14:1205797. doi: 10.3389/fmicb.2023.1205797 (PMC10416237; doi:10.3389/fmicb.2023.1205797)
Supplement: Supplementary file 1 [file Data_Sheet_1.zip › Table S2.XLSX]

## Sheet: Blad1
Supplementary Table 2. Raw plate counts of Campylobacter jejuni colonization in fecal samples in Experiment 2.
	Treatment				Treatment				Treatment				Treatment
d.p.i	Silage	Bird no.	Pen no.		Haylage	Bird no.	Pen no.		LP256	Bird no.	Pen no.		Control	Bird no.	Pen no.
1	0	41	21		4.68124	43	22		7.31175	51	26		5.47712	47	24
1	5.71096	42	21		5.70927	44	22		7.05691	52	26		4	48	24
1	4	45	23		4.44716	53	27		5.31175	55	28		6.61278	63	32
1	4.5682	46	23		5.09691	54	27		6.30103	56	28		4.07918	64	32
1	4.74036	49	25		5.32838	57	29		5.66276	59	30		4.04139	65	33
1	5.06819	50	25		5.68395	58	29		4.5563	60	30		4.98227	66	33
1	3.96426	67	34		3.27875	69	35		5.27416	61	31		7.49969	71	36
1	3.71096	68	34		5.4624	70	35		5.7796	62	31		6.5682	72	36
1	7.05691	75	28		5.43616	79	40		1.90309	73	37		4.83251	77	39
1	5.48996	76	28		3.8451	80	40		6.44716	74	37		5.61066	78	39
3	3.86332	41	21		6.59107	43	22		5.84757	51	26		5.37475	47	24
3	5.53782	42	21		4.17609	44	22		7.11394	52	26		4.4624	48	24
3	3.70415	45	23		4.07918	53	27		4.43136	55	28		4.8921	63	32
3	4.92942	46	23		3.60206	54	27		5.61278	56	28		5.45788	64	32
3	5.07188	49	25		6.77815	57	29		4.25527	59	30		5.22531	65	33
3	6.53148	50	25		3.90309	58	29		4.34242	60	30		5.01284	66	33
3	4.27875	67	34		4.44716	69	35		4.92428	61	31		6.30103	71	36
3	5.87852	68	34		6.94448	70	35		6.20412	62	31		6.8451	72	36
3	5.25527	75	28		5.21484	79	40		5.40483	73	37		6.97313	77	39
3	4.89763	76	28		6.04139	80	40		5.26482	74	37		5.44091	78	39
5	3.69897	41	21		4.4624	43	22		5.23805	51	26		5.80209	47	24
5	5.65514	42	21		6.11394	44	22		5.40483	52	26		5.53656	48	24
5	6.27875	45	23		3.47712	53	27		4.39794	55	28		5.19033	63	32
5	4.30103	46	23		5.4216	54	27		4.78533	56	28		4.41497	64	32
5	5.27184	49	25		5.7767	57	29		5.52892	59	30		5.43457	65	33
5	6.43136	50	25		4.65321	58	29		3.69897	60	30		4.85126	66	33
5	5.81291	67	34		4.68124	69	35		6.32222	61	31		4.39794	71	36
5	4.32222	68	34		4.6721	70	35		4.74819	62	31		4.66276	72	36
5	4.94939	75	28		6.14613	79	40		5.37107	73	37		5.0899	77	39
5	4.91908	76	28		5.49136	80	40		5.59769	74	37		5.49416	78	39
7	4.85733	41	21		5.99123	43	22		6.12189	51	26		5.6464	47	24
7	6.00173	42	21		5.36922	44	22		6.02202	52	26		6.02119	48	24
7	5.2833	45	23		3.48001	53	27		6.08493	55	28		4.17609	63	32
7	3.50379	46	23		4.62325	54	27		5.14922	56	28		3.47712	64	32
7	5.88195	49	25		6.09482	57	29		5.31175	59	30		5.2878	65	33
7	5.91698	50	25		5.33445	58	29		3.69897	60	30		5.99476	66	33
7	4.88081	67	34		4.90309	69	35		4.30103	61	31		6.12711	71	36
7	4.53148	68	34		6.74819	70	35		4.39794	62	31		5.47538	72	36
7	4.83885	75	28		5.90417	79	40		5.11394	73	37		5.82478	77	39
7	5.76492	76	28		5.91803	80	40		5.12057	74	37		6.00775	78	39
14	5.4183	41	21		5.92634	43	22		3.58093	51	26		4.4624	47	24
14	5.26007	42	21		4.87506	44	22		4.51851	52	26		6.41497	48	24
14	7.02531	45	23		5.91908	53	27		7.24797	55	28		3.3075	63	32
14	6.05691	46	23		5.85552	54	27		5.32222	56	28		3.90902	64	32
14	5.27875	49	25		5.70243	57	29		3.43136	59	30		3.85974	65	33
14	5.83759	50	25		5.61805	58	29		4.32222	60	30		3.95037	66	33
14	4.38021	67	34		5.08636	69	35		4.91908	61	31		4.60206	71	36
14	4.50515	68	34		5.18752	70	35		4.59107	62	31		5.78104	72	36
14	4.62325	75	28		6.00945	79	40		4.36173	73	37		5.08279	77	39
14	3.97681	76	28		6.10037	80	40		5.14302	74	37		6.0187	78	39
21	6.49136	41	21		2.68124	43	22		2.59106	51	26		5.46835	47	24
21	1.47712	42	21		2.39794	44	22		2.79239	52	26		3.08636	48	24
21	4.85126	45	23		3	53	27		1.30103	55	28		4.44716	63	32
21	3.18752	46	23		5.60638	54	27		4.04297	56	28		3.31806	64	32
21	1.77815	49	25		4.16791	57	29		1.95424	59	30		2.76343	65	33
21	6.72428	50	25		4.57978	58	29		3.14613	60	30		2.86332	66	33
21	3.62014	67	34		3.47712	69	35		2.86923	61	31		4.14613	71	36
21	4.47712	68	34		4.96848	70	35		5.66087	62	31		4.5563	72	36
21	2.14613	75	28		0	79	40		4	73	37		3.63548	77	39
21	4	76	28		5.56467	80	40		4.30103	74	37		3.13354	78	39
28	0	41	21		5.57749	43	22		3.44248	51	26		0	47	24
28	0	42	21		0	44	22		0	52	26		3.72428	48	24
28	3.44405	45	23		3.07555	53	27		2.03342	55	28		3.40824	63	32
28	4.83885	46	23		1.90309	54	27		1.47712	56	28		0	64	32
28	0	49	25		2.34242	57	29		3.24055	59	30		0	65	33
28	3.79519	50	25		4.87506	58	29		2.30103	60	30		2.11394	66	33
28	3.57864	67	34		5.04922	69	35		0	61	31		3.62428	71	36
28	1.95424	68	34		5.4014	70	35		3.54407	62	31		3.69197	72	36
28	5.27184	75	28		3.33445	79	40		3.54283	73	37		3.33041	77	39
28	3.37475	76	28		3.60314	80	40		3.55509	74	37		7.2878	78	39
32	1.60206	41	21		2.74036	43	22		3.5563	51	26		1.47712	47	24
32	0	42	21		1.8451	44	22		3.08636	52	26		3.63548	48	24
32	0	45	23		4.00173	53	27		3.21219	55	28		4.85733	63	32
32	3.20952	46	23		2.38021	54	27		2.04139	56	28		3	64	32
32	3.30103	49	25		3.21484	57	29		1.47712	59	30		1.47712	65	33
32	2.36173	50	25		1.60206	58	29		2.5682	60	30		0	66	33
32	3.49693	67	34		2.73239	69	35		2.68124	61	31		3.80346	71	36
32	5.01703	68	34		1.95424	70	35		3.76343	62	31		5.15229	72	36
32	2.80618	75	28		2.91908	79	40		3.2878	73	37		3.47712	77	39
32	3	76	28		1	80	40		3.40312	74	37		5.59107	78	39
