# Supplementary material for: Intestinal colonization with Campylobacter jejuni affects broiler gut microbiota composition but is not inhibited by daily intake of Lactiplantibacillus plantarum
Source: Front Microbiol. 2023 Jul 28;14:1205797. doi: 10.3389/fmicb.2023.1205797 (PMC10416237; doi:10.3389/fmicb.2023.1205797)
Supplement: Supplementary file 1 [file Data_Sheet_1.zip › Table S4.XLSX]

## Sheet: Ross 308 raw qPCR data
Supplementary Table 4. Raw qPCR data of Campylobacter jejuni colonization in caeca samples (10-log cfu/ml) in Experiment 1.
Organised by dpi				Organised by treatment
dpi	10-log	treatment		treatment	dpi	10-log		treatment	dpi	10-log		treatment	dpi	10-log		treatment	dpi	10-log
3	5.89407	control		control	3	5.89407		LP256	3	6.77545		haylage	3	6.15928		silage	3	7.13619
3	6.76064	control		control	3	6.76064		LP256	3	7.03238		haylage	3	6.53277		silage	3	6.75584
3	6.26706	control		control	3	6.26706		LP256	3	5.9076		haylage	3	7.3424		silage	3	6.33094
3	7.2045	control		control	3	7.2045		LP256	3	5.72691		haylage	3	5.17162		silage	3	5.35093
3	6.29129	control		control	3	6.29129		LP256	3	5.77941		haylage	3	6.87765		silage	3	6.84567
3	6.77545	LP256		control	20	5.04957		LP256	20	0		haylage	20	5.2332		silage	20	0
3	7.03238	LP256		control	20	5.58939		LP256	20	6.13779		haylage	20	4.6953		silage	20	6.59406
3	5.9076	LP256		control	20	6.23019		LP256	20	0		haylage	20	5.85219		silage	20	0
3	5.72691	LP256		control	20	0		LP256	20	5.33052		haylage	20	6.02554		silage	20	6.33906
3	5.77941	LP256		control	20	5.44409		LP256	20	6.43984		haylage	20	0		silage	20	5.83169
3	6.15928	haylage
3	6.53277	haylage
3	7.3424	haylage
3	5.17162	haylage
3	6.87765	haylage
3	7.13619	silage
3	6.75584	silage
3	6.33094	silage
3	5.35093	silage
3	6.84567	silage
20	5.04957	control
20	5.58939	control
20	6.23019	control
20	0	control
20	5.44409	control
20	0	LP256
20	6.13779	LP256
20	0	LP256
20	5.33052	LP256
20	6.43984	LP256
20	5.2332	haylage
20	4.6953	haylage
20	5.85219	haylage
20	6.02554	haylage
20	0	haylage
20	0	silage
20	6.59406	silage
20	0	silage
20	6.33906	silage
20	5.83169	silage
