# Supplementary material for: Intestinal colonization with Campylobacter jejuni affects broiler gut microbiota composition but is not inhibited by daily intake of Lactiplantibacillus plantarum
Source: Front Microbiol. 2023 Jul 28;14:1205797. doi: 10.3389/fmicb.2023.1205797 (PMC10416237; doi:10.3389/fmicb.2023.1205797)
Supplement: Supplementary file 1 [file Data_Sheet_1.zip › Table S5.XLSX]

## Sheet: Rowan Ranger raw qPCR data
Supplementary Table 5. Raw qPCR data of Campylobacter jejuni colonization in caeca samples (10-log cfu/ml) in Experiment 2.
Organised by dpi				Organised by treatment
dpi	10-log	treatment		treatment	dpi	10-log		treatment	dpi	10-log		treatment	dpi	10-log		treatment	dpi	10-log
3	0	silage		silage	3	0		haylage	3	5.64325		control	3	5.3878		LP256	3	6.3675
3	5.70686	silage		silage	3	5.70686		haylage	3	5.29373		control	3	6.0258		LP256	3	6.10957
3	5.65018	silage		silage	3	5.65018		haylage	3	6.47139		control	3	6.13656		LP256	3	6.25969
3	5.44159	silage		silage	3	5.44159		haylage	3	6.57194		control	3	7.14513		LP256	3	6.69752
3	5.32157	silage		silage	3	5.32157		haylage	3	6.67448		control	3	7.03691		LP256	3	5.43904
3	5.64325	haylage		silage	13	4.9487		haylage	13	5.82354		control	13	5.69403		LP256	13	4.58357
3	5.29373	haylage		silage	13	5.40486		haylage	13	5.42794		control	13	6.60823		LP256	13	4.92989
3	6.47139	haylage		silage	13	6.50778		haylage	13	6.84952		control	13	5.48868		LP256	13	0
3	6.57194	haylage		silage	13	4.72054		haylage	13	6.13373		control	13	5.45297		LP256	13	5.77555
3	6.67448	haylage		silage	13	6.46095		haylage	13	0		control	13	6.31397		LP256	13	4.95435
3	5.3878	control		silage	34	0		haylage	34	4.73111		control	34	0		LP256	34	0
3	6.0258	control		silage	34	0		haylage	34	4.83408		control	34	0		LP256	34	0
3	6.13656	control		silage	34	0		haylage	34	0		control	34	0		LP256	34	0
3	7.14513	control		silage	34	0		haylage	34	0		control	34	0		LP256	34	0
3	7.03691	control		silage	34	5.66428		haylage	34	0		control	34	0		LP256	34	0
3	6.3675	LP256
3	6.10957	LP256
3	6.25969	LP256
3	6.69752	LP256
3	5.43904	LP256
13	4.9487	silage
13	5.40486	silage
13	6.50778	silage
13	4.72054	silage
13	6.46095	silage
13	5.82354	haylage
13	5.42794	haylage
13	6.84952	haylage
13	6.13373	haylage
13	0	haylage
13	5.69403	control
13	6.60823	control
13	5.48868	control
13	5.45297	control
13	6.31397	control
13	4.58357	LP256
13	4.92989	LP256
13	0	LP256
13	5.77555	LP256
13	4.95435	LP256
34	0	silage
34	0	silage
34	0	silage
34	0	silage
34	5.66428	silage
34	4.73111	haylage
34	4.83408	haylage
34	0	haylage
34	0	haylage
34	0	haylage
34	0	control
34	0	control
34	0	control
34	0	control
34	0	control
34	0	LP256
34	0	LP256
34	0	LP256
34	0	LP256
34	0	LP256
